# Supplementary material for: Prediction of Potential Suitable Distribution Areas for an Endangered Salamander in China
Source: Animals (Basel). 2024 May 6;14(9):1390. doi: 10.3390/ani14091390 (PMC11083405; doi:10.3390/ani14091390)
Supplement: Supplementary file 1 [file animals-14-01390-s001.zip]

Archive with 1 entries (1 files):
- animals-2954587-SI.pdf
